# Supplementary material for: Dual PPRαϒ Agonists for the Management of Dyslipidemia: A Systematic Review and Meta-Analysis of Randomized Clinical Trials
Source: J Clin Med. 2023 Aug 31;12(17):5674. doi: 10.3390/jcm12175674 (PMC10488550; doi:10.3390/jcm12175674)
Supplement: Supplementary file 1 [file jcm-12-05674-s001.zip]

Archive with 1 entries (1 files):
- jcm-2585258-supplementary.pdf
